# Supplementary material for: Classification of the Pospiviroidae based on their structural hallmarks
Source: PLoS One. 2017 Aug 4;12(8):e0182536. doi: 10.1371/journal.pone.0182536 (PMC5544226; doi:10.1371/journal.pone.0182536)
Supplement: S1 File — Data are presented in a two-column format for each viroid, with position numbers in the first column, and corresponding reactivity value in the second column. (XLSX) [file pone.0182536.s002.xlsx]

## Sheet: Sheet1
IrVd	SHAPE		PCFVd	SHAPE		TPMVd	SHAPE		MPVd	SHAPE		CTiVd	SHAPE		HLVd	SHAPE		Cvd-V	SHAPE		ADFVd	SHAPE		AGVd	SHAPE		GYSVd-1	SHAPE		GYSVd-2	SHAPE		GLVd	SHAPE		DLVd	SHAPE
1	0.625		1	0.545		1	2.7225		1	2.86		1	1.7475		1	0.0525		1	0.105		1	0.1475		1	5.075		1	2.205		1	3.57		1	0		1	7.57
2	1.0375		2	2.99		2	2.04875		2	2.18375		2	3.325		2	0.6		2	0		2	0.125		2	3.22		2	1.01		2	1.9175		2	0		2	3.275
3	7.0225		3	1.7275		3	0.17375		3	0.1275		3	0.4		3	2.3375		3	0.0025		3	0.5675		3	0.345		3	0.035		3	0.0075		3	0.0125		3	2.6575
4	0.54		4	0.1325		4	0.07625		4	0.145		4	0		4	0.3125		4	0		4	0.615		4	0.075		4	0.115		4	0.155		4	0.085		4	7.43
5	0.1275		5	0.0925		5	0.10375		5	0.105		5	0.0625		5	0.0475		5	0.165		5	0.67875		5	0		5	0.24		5	0.2225		5	0.115		5	1.1175
6	0.145		6	0.67		6	0.0875		6	0.07125		6	0.2425		6	0.0025		6	0.3325		6	0.06375		6	0.4075		6	0.0075		6	0.68		6	1.32375		6	0.88
7	0.1225		7	0.1825		7	0.00625		7	0.35375		7	1.84125		7	0.04125		7	1.41625		7	0.75375		7	0.0175		7	0.2125		7	0.34875		7	1.12		7	0.18875
8	0.02		8	0.25125		8	0.00125		8	0.005		8	0.108333		8	0.34625		8	0.32		8	2.885		8	0		8	0.025		8	0.10375		8	0.66		8	0.135
9	0.239583		9	2.13625		9	0.005		9	0.19625		9	1.3275		9	1.655		9	0.84		9	0.45875		9	0.19		9	0.13		9	0.01625		9	0.145		9	0.25375
10	0.93		10	1.02		10	0.14125		10	2.5125		10	1.69375		10	0.62		10	1.555		10	0.0975		10	0.0175		10	0.2175		10	0.31875		10	0.025		10	0.3
11	0.14625		11	0.58		11	0.0975		11	0.51		11	0.08		11	3.45375		11	0.73375		11	0.00125		11	0.0475		11	1.0275		11	0.16875		11	0.03625		11	0.58
12	1.075		12	0.71		12	0.00375		12	0.005		12	0.155		12	0.2525		12	0.0225		12	0.0075		12	0.5875		12	0.455		12	0.09375		12	0.0225		12	0.56125
13	0.1175		13	2.25625		13	0.0375		13	0.15875		13	1.02125		13	0.1925		13	0.01125		13	0.0425		13	0.2425		13	0.305		13	0.1025		13	0.28375		13	0.25125
14	0.49625		14	3.76625		14	0.03		14	0.245		14	0.505		14	0.85875		14	0.065		14	0.04125		14	0.0975		14	0.05		14	0.0375		14	0.15		14	0.0475
15	0.2925		15	0.3075		15	0.0725		15	0.18875		15	0.7175		15	0.5		15	0.03125		15	0.00125		15	0.885		15	0.18		15	0.16375		15	0.50875		15	0
16	0		16	0.05125		16	0.575		16	0.63625		16	0.1075		16	0.74		16	0.1375		16	0.08875		16	0.525		16	1.43		16	0.18375		16	5.58125		16	1.01625
17	0.28875		17	0.1425		17	6.08375		17	6.57375		17	0.00375		17	0.00875		17	2.26		17	2.2525		17	0.1825		17	0.135		17	3.08		17	0.47875		17	2.825
18	0.02875		18	2.5025		18	0.15375		18	0.1275		18	0.0075		18	0.01375		18	0.11375		18	0.12		18	0.1725		18	0.03		18	1.02875		18	0.23		18	0.7475
19	0.02375		19	4.08875		19	0.07625		19	0.045		19	0		19	0.02125		19	0.11375		19	0.2125		19	0.1325		19	0.085		19	0.32625		19	0.445		19	0.25625
20	0.03		20	0.2575		20	0.125		20	0.04375		20	0.0675		20	0.03625		20	0.3575		20	1.61		20	0.025		20	0.015		20	0.2075		20	0.21125		20	0.1425
21	0.015		21	0.05125		21	0.05625		21	0.0075		21	0.0825		21	0		21	0.0775		21	0.70875		21	0.05		21	0.0025		21	0.1025		21	0.01		21	0.32125
22	0.05		22	0.10125		22	0		22	0.0075		22	0.18125		22	0.1125		22	0		22	0.1325		22	0.2		22	0.3525		22	0.0525		22	0.005		22	4.3825
23	0.455		23	0.6125		23	0.10125		23	0.08625		23	0.315		23	1.505		23	0.02375		23	0.03375		23	0.605		23	0.165		23	0.28		23	0.005		23	0.9275
24	2.52375		24	3.7275		24	0.04125		24	0.03875		24	1.845		24	1.555		24	0.02375		24	0.01875		24	3.6525		24	0.085		24	0.05875		24	0.045		24	0.69125
25	0.99375		25	0.405		25	0.365		25	0.555		25	0.9425		25	0.8475		25	0.4375		25	0.405		25	0.7875		25	1.15		25	0.0625		25	0.7025		25	0.285
26	0.09375		26	0.11625		26	6.01875		26	6.0325		26	0.02375		26	0.11		26	3.58375		26	2.05625		26	0.11		26	0.315		26	2.3175		26	3.5425		26	0.1575
27	0.62875		27	0.08625		27	0.3625		27	0.325		27	0.175		27	0.02		27	0.25875		27	0.605		27	0.17		27	0.215		27	0.335		27	0.48625		27	0.16875
28	0.47		28	0.02875		28	0.385		28	0.3825		28	0.0975		28	0.185		28	0.12625		28	0.07375		28	0.4575		28	0.3175		28	0.23375		28	0.1075		28	0.055
29	0.10625		29	0.0125		29	0.565		29	0.8625		29	0.03		29	0.12875		29	0.29625		29	0.09125		29	0.08		29	0.2275		29	0.92875		29	0.1275		29	0.16375
30	0.02		30	0.02625		30	2.285		30	1.07375		30	0.06125		30	0.34		30	0.1825		30	0.03875		30	0.0475		30	0.25		30	1.2575		30	0.04375		30	0.07
31	0.175		31	0.0075		31	0.6075		31	1.1625		31	0.48625		31	2.37625		31	0.0325		31	0.015		31	0.075		31	0.035		31	0.29875		31	0.01375		31	0.05
32	0.34875		32	0.0225		32	0.105		32	0.13875		32	0.365		32	0.085		32	0.0125		32	0.015		32	0.06		32	0.0675		32	0.13625		32	0.01125		32	0.04375
33	0.41		33	0.0175		33	0.0575		33	0.05375		33	0.10875		33	0.04		33	0.01875		33	0.00375		33	0.0475		33	0.0125		33	0.12		33	0.01		33	0.06125
34	0.29625		34	0.04875		34	0.1825		34	0.12375		34	0.0125		34	0.12875		34	0		34	0.00375		34	0.395		34	0.275		34	0.02125		34	0.01125		34	0.04375
35	0.32625		35	0.11875		35	0.0325		35	0.0425		35	0.0025		35	0.1275		35	0.01		35	0.01125		35	0.8775		35	0.325		35	0.34		35	0.03		35	0.39625
36	0.01375		36	0.08		36	0.02625		36	0.01125		36	0.08625		36	0.73875		36	0.02		36	0.00125		36	2.355		36	0.0875		36	0.3375		36	0.0025		36	3.8475
37	0.07625		37	0.59375		37	0.36875		37	0.31625		37	2.7425		37	0.96125		37	0.0125		37	0.0025		37	1.27		37	0.125		37	0.08125		37	0.00375		37	0.89875
38	0.4575		38	3.74125		38	0.2075		38	0.265		38	0.86875		38	0.24875		38	0.0325		38	0.0025		38	0.255		38	0.6325		38	0.11375		38	0		38	0.54
39	0.77625		39	2.4325		39	0.16125		39	0.0575		39	0.24375		39	0.20125		39	0.00875		39	0.0025		39	0.01		39	2.51		39	0.4375		39	0.07375		39	0.31
40	0.55125		40	1.57		40	0.03375		40	0.0225		40	1.2325		40	0.05375		40	0.0025		40	0.00875		40	1.0275		40	0.69		40	4.06875		40	0.04875		40	0.685
41	0.29		41	0.215		41	0.155		41	0.01625		41	0.01875		41	0.0125		41	0.1575		41	0.5025		41	0.62		41	0.1775		41	2.44375		41	0.56625		41	0.0175
42	0.51625		42	0.48875		42	0.00125		42	0.03125		42	0.4725		42	0		42	0.975		42	3.07375		42	0.0025		42	0.04		42	0.1475		42	0.0025		42	0
43	0.46125		43	0.1525		43	0.00125		43	0.0175		43	4.71625		43	0		43	1.845		43	0.955		43	0		43	0.07		43	0.3175		43	0.06		43	0
44	0.05625		44	0.01375		44	0.005		44	0.34625		44	4.1775		44	0.0175		44	0.09375		44	2.29		44	0.3225		44	0.2825		44	0.23625		44	0.21375		44	0.11875
45	0.01125		45	0.02125		45	0.37375		45	0.85875		45	0.335		45	0.385		45	0.12		45	2.4925		45	2.8725		45	0.03		45	1.48		45	0.3825		45	2.725
46	0.0025		46	0.2925		46	0.315		46	0.175		46	0.0525		46	3.75125		46	0.2		46	0.565		46	1.7025		46	0.1425		46	0.05375		46	1.0375		46	0.265
47	0.25125		47	1.5475		47	0.1525		47	0.03		47	0.01875		47	0.4275		47	1.76875		47	2.9325		47	0.0525		47	0.1		47	0.045		47	0.51125		47	0.36375
48	0.2075		48	0.105		48	0.02125		48	0.01375		48	0.00375		48	0.12375		48	0.1225		48	0.155		48	0.015		48	0.055		48	0.015		48	0.11125		48	0.04125
49	0.215		49	0.06375		49	0.025		49	0.01		49	0.02625		49	0		49	0.00625		49	0.1225		49	0.0325		49	0.215		49	0.015		49	0.04125		49	0.36875
50	0.19		50	0.10625		50	0.175		50	0.1725		50	0.0075		50	0.025		50	0.0375		50	0.19375		50	0.05		50	0.07		50	0.225		50	0.0375		50	3.37
51	0.37375		51	0.49625		51	1.16625		51	1.7725		51	0.01		51	0.015		51	0.00875		51	0.28375		51	0.0375		51	0.0375		51	0.0625		51	0.0875		51	0.73
52	0.07875		52	0.075		52	0.73125		52	1.8		52	0.15		52	0.06625		52	0		52	0.0575		52	0.11		52	0.24		52	0.02125		52	0.3625		52	0.91625
53	0		53	0.00875		53	0.46		53	9.1275		53	0.065		53	0.09		53	0		53	0.16625		53	0.035		53	0.0025		53	0.265		53	0.165		53	0.56125
54	0.02		54	0.0175		54	0.56125		54	1.04		54	0.16125		54	0.13125		54	0.05		54	0.535		54	0.11		54	0.07		54	0.0175		54	0.0175		54	0.25
55	0.01125		55	0.1075		55	0.3975		55	0.6225		55	0.35875		55	0.0175		55	0.205		55	0.3125		55	0.155		55	0.045		55	0.055		55	0.1025		55	0.055
56	0		56	0.075		56	0.2375		56	0.18		56	0.12		56	0.0175		56	0.00625		56	0.0375		56	0.41		56	0.095		56	0.06375		56	0.05125		56	0.13125
57	0		57	0.05875		57	0.2725		57	0		57	0.00375		57	0		57	0.05125		57	0.00125		57	0.095		57	0.1525		57	0.01875		57	0.385		57	0.4875
58	0.0175		58	0.35375		58	0.1125		58	0.0125		58	0.005		58	0.00125		58	0.0775		58	0.01375		58	0.04		58	0.2425		58	0.21875		58	0.55625		58	0.62125
59	0.03		59	1.71		59	0.05		59	0.04		59	0.00625		59	0.03125		59	1.3625		59	0.035		59	0.5575		59	0.0275		59	1.12375		59	0.1375		59	0.565
60	0		60	0.17875		60	0.1125		60	0.475		60	0.0125		60	0.08875		60	3.47125		60	0.02		60	0.665		60	0.5675		60	0.105		60	0		60	0.16125
61	0.025		61	0.0525		61	0.5775		61	0.7325		61	0		61	0.0625		61	0.125		61	0.1325		61	0.8275		61	0.175		61	0.02375		61	0		61	0.09625
62	0.185		62	0		62	0.2925		62	0.3325		62	0.13		62	0.1025		62	0.105		62	0.09125		62	0.0075		62	0.6625		62	0		62	0		62	0.6325
63	0.845		63	0.00625		63	0.1475		63	0.005		63	0.22375		63	0.365		63	0.0125		63	0.27		63	0.1225		63	0.2675		63	0.36875		63	0.3625		63	0.83875
64	0.1225		64	0.01625		64	0.665		64	0.0875		64	0.545		64	0.64		64	0.54625		64	0.27375		64	0.2225		64	0.2125		64	0.14875		64	0.1025		64	0.29
65	0.1125		65	0.07125		65	0.255		65	0.1875		65	0.19875		65	0.5525		65	2.64875		65	0.05		65	0.28		65	0.2825		65	0.92		65	0.3325		65	0.23125
66	0.17375		66	0.14875		66	0.9375		66	0.19		66	0.49		66	0.2575		66	0.28125		66	2.23625		66	0.275		66	0.2575		66	0.74875		66	0.24375		66	0.565
67	0.47625		67	0.49625		67	0.39		67	0.0025		67	0.41875		67	0.0275		67	0.06125		67	0.20625		67	0.02		67	0		67	0.2675		67	0.04875		67	0.40125
68	1.73625		68	1.95875		68	0		68	0		68	0.04875		68	0.035		68	0.04625		68	0.0325		68	0.0025		68	0.875		68	0.175		68	0		68	0.56625
69	0.235		69	0.4475		69	0.04		69	0		69	0.06125		69	0.03875		69	0.07		69	0.05625		69	0.24		69	0.68		69	0.0075		69	0.34125		69	0.90625
70	0.00875		70	0.13875		70	0		70	0		70	0.00375		70	0.045		70	0.15375		70	0.16875		70	0.4525		70	0.4025		70	0.0525		70	0.04625		70	0.0925
71	0.04125		71	0.04625		71	0		71	0.0325		71	0.01125		71	0.01625		71	1.58125		71	0.46625		71	0.0675		71	0.175		71	0.46		71	0.07125		71	0.1225
72	0.0375		72	0.17375		72	0.1275		72	0.1075		72	0.005		72	0.1225		72	2.5		72	0.17125		72	0.0975		72	0		72	0.225		72	0.00625		72	0.6625
73	0.02		73	0.045		73	0.13		73	0.04		73	0.02875		73	0.0525		73	0.5575		73	0.255		73	0.1275		73	0		73	0.055		73	0.06375		73	0.4
74	0.0125		74	0.03		74	1.47		74	0.0075		74	0.01		74	0.9975		74	0.12375		74	0.00625		74	0.0625		74	0.44		74	0.0025		74	0.0275		74	0.1675
75	0.115		75	0.04125		75	1.5425		75	0		75	0.045		75	2.815		75	0.365		75	0.0075		75	0.145		75	0.1575		75	0.115		75	0.0175		75	0.05625
76	0.21875		76	0.1475		76	3.24		76	0.1775		76	0.04375		76	0.6825		76	0.09		76	0.03		76	0.13		76	0.48		76	0.01625		76	0.04		76	0.31375
77	0.305		77	1.16875		77	0.0225		77	1.0375		77	0.06125		77	0.55375		77	0.00625		77	0.24875		77	0.85		77	0.4325		77	0.0725		77	0.70625		77	0.37125
78	0.2325		78	1.035		78	0.035		78	0.1125		78	0.2		78	0.25		78	0.01875		78	0.0125		78	0.26		78	0.325		78	0.02125		78	0.00875		78	0.1875
79	0.05		79	0.36625		79	0.8525		79	0.0725		79	0.0025		79	0.19375		79	0.01875		79	0.2975		79	0.3825		79	0.0975		79	0.0775		79	0.05		79	0.05
80	0.05		80	0.705		80	1.315		80	0.3275		80	0.075		80	0.06625		80	0.2		80	0.96125		80	0.1275		80	0		80	0		80	0.025		80	0.09
81	0.01625		81	2.3775		81	3.105		81	2.0975		81	0.2525		81	0.04125		81	1.50375		81	0.105		81	0.13		81	0.1175		81	0		81	0.015		81	0.0425
82	0		82	0.65		82	0.96		82	3.645		82	0.28375		82	0.13375		82	1.0075		82	0.01		82	0.015		82	1.02		82	0.0425		82	0.23125		82	0.0525
83	0.0325		83	0.24875		83	0.55		83	1.13		83	0.12375		83	0.24		83	0.27625		83	0		83	0.505		83	1.765		83	0.0025		83	1.48375		83	0.01625
84	0.12125		84	0.03		84	0.0575		84	0.6525		84	0		84	0.0675		84	0.0975		84	0.03875		84	1.035		84	0.6075		84	0.0525		84	0.14		84	0.065
85	0.0325		85	0.09875		85	0		85	0.0825		85	0.0025		85	0.0075		85	0.0275		85	0.2225		85	1.68		85	1.2125		85	0.08625		85	0.0375		85	0.0275
86	0.05625		86	0.10375		86	0.04		86	0.0075		86	0.0175		86	0.005		86	0.045		86	0.545		86	0.1625		86	0.2125		86	0.19375		86	0		86	0.13
87	0.11375		87	0.1875		87	0.015		87	0.025		87	0		87	0.04		87	0.17125		87	0.11		87	0.0125		87	0.1975		87	0.53		87	0.04375		87	0.575
88	0.40875		88	0.08375		88	0.1275		88	0.02		88	0		88	0		88	0.02375		88	0.11875		88	0.0375		88	0.41		88	2.95875		88	0.04125		88	0.14125
89	0.35		89	0.005		89	0.2		89	0.01		89	0.085		89	0.005		89	0		89	0.06875		89	0.015		89	0.0975		89	0.415		89	0.215		89	0.68875
90	0.48625		90	0.0075		90	0.46		90	0.1925		90	0.02		90	0		90	0		90	0.085		90	0.1975		90	0.0325		90	0.3725		90	2.0275		90	0.3575
91	0.01625		91	0.005		91	1.0525		91	0.335		91	0		91	0.015		91	0.0425		91	0.14375		91	2.4325		91	0.1675		91	0.0775		91	1.02375		91	1.38875
92	0.015		92	0		92	0.075		92	0.7425		92	0		92	0.02		92	0.03625		92	0.0175		92	0.105		92	0.125		92	0.0025		92	0.04875		92	0.10625
93	0.13375		93	0.01125		93	0.03		93	0.0375		93	0.2475		93	0.11		93	0.16125		93	0.02125		93	0.0175		93	0.0775		93	0.00625		93	0.05		93	0.08375
94	0.00625		94	0		94	0.0125		94	0.03		94	2.5025		94	0		94	0.9775		94	0.04875		94	0.2225		94	0.5275		94	0.04125		94	0.7225		94	0.0075
95	0		95	0.07125		95	0.005		95	0		95	1.9475		95	0.975		95	0.31625		95	0.17625		95	0.1875		95	0.085		95	0.1375		95	2.0675		95	0.09125
96	0		96	0.00375		96	0		96	0		96	0.1675		96	2.18		96	0.1375		96	0.2375		96	0.0975		96	0.0575		96	0.2925		96	0.2325		96	0.28
97	0		97	0.0225		97	0		97	0		97	0.035		97	2.41		97	0.03625		97	0.27375		97	0.07		97	0.815		97	0.03875		97	0.11		97	1.015
98	0.10375		98	0.40125		98	0		98	0		98	0.1075		98	0.17		98	0.03		98	1.01375		98	0.005		98	0.0225		98	0.0075		98	0.18875		98	0.49625
99	0.67875		99	0.18		99	0		99	0		99	0		99	0.015		99	0.025		99	0.64875		99	0.16		99	0.0825		99	0.5525		99	0.00875		99	0.37125
100	3.21		100	0.2525		100	0.1575		100	0.015		100	0		100	0		100	0.0375		100	0.186667		100	0.585		100	0.095		100	0.00625		100	0.07625		100	0.34625
101	0.605		101	0		101	1.3425		101	0.1625		101	0.005		101	0.11		101	0.0375		101	1.2375		101	0.0775		101	0.0925		101	0.24375		101	0.0425		101	0.15875
102	4.97125		102	0		102	0.9625		102	0.78		102	0.0075		102	1.355		102	0.03125		102	1.24625		102	0.125		102	0.1425		102	0.29125		102	0.44		102	0.05
103	1.105		103	0.06375		103	1.08		103	1.2925		103	0.0425		103	1.11		103	0.0425		103	0.18875		103	0.1125		103	0.4925		103	0.12625		103	0.14875		103	0.01125
104	0.3825		104	0.02		104	0		104	0.415		104	0.065		104	0.135		104	0.0225		104	0.075		104	0.0775		104	1.315		104	0.0525		104	0.0475		104	0.02875
105	0.19125		105	0.00625		105	0		105	0.00375		105	0.945		105	0		105	0.0225		105	0.4475		105	0.1		105	1.125		105	0.18125		105	0.14		105	0.20875
106	0.01625		106	0.005		106	0.0475		106	0.0275		106	1.4025		106	0		106	0.915		106	7.755		106	0.18		106	0.4775		106	1.68875		106	0.06875		106	0.3225
107	0.0775		107	0.01		107	0.0075		107	0.2025		107	0.135		107	0.11		107	2.205		107	0.5425		107	1.835		107	0.08		107	0.63625		107	0.06625		107	0.44
108	0.26125		108	0.0275		108	0.005		108	0.00375		108	0.1625		108	0		108	1.1775		108	0.2675		108	0.965		108	0.1925		108	0.205		108	0.05		108	1.825
109	0.35		109	0.17875		109	0		109	0.03625		109	0.1325		109	0		109	1.1525		109	0.0275		109	0.0575		109	1.4925		109	0.015		109	0.92875		109	1.08125
110	0.05125		110	0.34125		110	0		110	0		110	1.4525		110	0.015		110	1.865		110	0.1225		110	0.0725		110	0.455		110	0		110	2.9825		110	0.4225
111	0.03375		111	1.1625		111	0.0325		111	0		111	0.5975		111	0		111	1.1575		111	2.225		111	0.22		111	0.4125		111	0.1075		111	1.78125		111	1.29375
112	0.035		112	0.615		112	0.28875		112	0.0825		112	0.17		112	0		112	0.325		112	0.865		112	0.7		112	0.1675		112	1.4225		112	1.84625		112	0.2475
113	0.06625		113	0.6925		113	2.26		113	0.99125		113	0.2475		113	0		113	0.6675		113	2.0225		113	0.015		113	0.11		113	0.35125		113	2.5875		113	0.23125
114	0.32		114	0.5925		114	1.8525		114	2.2675		114	0.1225		114	0		114	0.185		114	0.625		114	0.0575		114	1.1175		114	0.17375		114	0.50125		114	0.095
115	0.5125		115	0.10625		115	0.51375		115	0.89875		115	0.03		115	0.03		115	0.045		115	1.46		115	0.4225		115	0.425		115	0		115	0.45		115	0.05625
116	0.75875		116	0.06		116	2.12		116	0.5225		116	0.0275		116	0		116	0.0625		116	0.4925		116	0.0575		116	0.0375		116	1.73		116	0.0575		116	0.03625
117	0.28375		117	0.095		117	0.2125		117	1.6725		117	0.0925		117	0		117	0.24		117	0.0625		117	0.025		117	0.055		117	4.39625		117	0.0975		117	0.2425
118	0.0675		118	0.06375		118	0.085		118	1.705		118	0.0975		118	0		118	0.06		118	0.37		118	0.045		118	0.29		118	0.11		118	0.0625		118	0.25875
119	0.2375		119	0.04125		119	0.01375		119	1.75375		119	0.0325		119	0		119	0.0375		119	0.97		119	0.095		119	0.31		119	0.0425		119	0.00375		119	0.2675
120	0.0425		120	0.18		120	0.16375		120	0.30875		120	0.0075		120	0.015		120	0.2325		120	0.6975		120	0.3175		120	0.29		120	0.49375		120	0.12		120	0.32625
121	0.00125		121	0.0825		121	0.84125		121	0.38		121	0.015		121	0.005		121	0.01		121	0.07		121	0.0125		121	0.025		121	1.31375		121	0.055		121	1.32
122	0.23875		122	0.025		122	0.2525		122	0.49375		122	0		122	0		122	0.0775		122	0.065		122	0.045		122	0		122	0.76875		122	0.015		122	2.58
123	2.38875		123	0.04		123	0.15125		123	0.60375		123	0.0025		123	0		123	1.37		123	0.1775		123	0.0325		123	0.005		123	0.005		123	0.07875		123	0.41
124	2.49		124	0.005		124	0.0875		124	1.16125		124	0.0275		124	0.07		124	0.0325		124	0.0075		124	0.0725		124	0		124	0.115		124	0.0675		124	0.17125
125	0.4225		125	0.0025		125	0.99875		125	0.32875		125	0.2275		125	0.35		125	0.005		125	0.015		125	0.0675		125	0.01		125	0.0025		125	0.00375		125	0.23625
126	0.1625		126	0.01		126	0.35125		126	0.75375		126	4.02583		126	2.65		126	0.025		126	0.0075		126	0.03		126	0.055		126	0		126	0		126	0.14375
127	0.01375		127	0		127	0.26375		127	0.31625		127	1.34		127	1.495		127	0.1125		127	0.015		127	0.1975		127	0.065		127	0.06		127	0.005		127	0.25875
128	0.05		128	0.0275		128	0.17		128	0.16125		128	0.6325		128	0.13		128	0.01		128	0.075		128	0.2325		128	0.075		128	0.02		128	0.83125		128	0.0475
129	0.04375		129	0.255		129	0.0325		129	0.1225		129	1.3475		129	0.035		129	0.035		129	0.0675		129	0.0375		129	0.04		129	0.07875		129	0.17625		129	0.02125
130	0.045		130	0.0125		130	0.12875		130	0.13625		130	3.6		130	0		130	0.0075		130	0.03		130	0		130	0.44		130	0.0225		130	0.04		130	0.05625
131	0.11875		131	0.3125		131	0		131	0.4875		131	0.33875		131	0.0125		131	0		131	0.0125		131	0.0725		131	2.875		131	0		131	0.00875		131	0.13875
132	0.0275		132	0.24		132	0.03		132	0		132	0.10375		132	0.00875		132	0.0775		132	0.125		132	0.0275		132	0.42		132	0.10125		132	0.07375		132	0.035
133	0		133	0.2325		133	0.53375		133	0		133	0.06125		133	0.03375		133	0.1425		133	0.1325		133	0.0675		133	0.18		133	2.53		133	0.01		133	0.06125
134	0.08875		134	1.435		134	1.3525		134	0.55		134	0.29125		134	0.06		134	0.0625		134	0.15		134	0.535		134	0.245		134	0.15875		134	0		134	0.03625
135	0.535		135	0.8675		135	0.2675		135	2.29		135	0.3625		135	0.08375		135	0.1775		135	0.17		135	0.535		135	0		135	0.01125		135	0.19625		135	0.04375
136	0.09125		136	0		136	0.04625		136	0.08		136	0		136	0.12375		136	0.0375		136	2.6075		136	1.1		136	0.045		136	0.46625		136	0.00375		136	0.06375
137	0.38375		137	0.045		137	0		137	0.02		137	0.275		137	0.0625		137	0.0125		137	0.4025		137	0.0325		137	0.505		137	0.17375		137	0		137	0.11875
138	3.3		138	0.05		138	0		138	0		138	5.4675		138	0.3375		138	0.01		138	0.15		138	0.02		138	1.59		138	0.19875		138	0		138	0.11875
139	3.095		139	0.0025		139	0.3575		139	0		139	1.17375		139	1.535		139	0.0225		139	0.07		139	0		139	0.04		139	1.3825		139	0.12		139	0.12625
140	0.28375		140	0.015		140	0.0975		140	0.4425		140	0.10875		140	0.38125		140	0.1775		140	0.0775		140	0.18		140	0.02		140	3.585		140	0.23875		140	0.0925
141	0.015		141	0.02		141	0.015		141	0.395		141	0.22		141	0.05375		141	0.2425		141	0.03		141	1.7425		141	0.185		141	0.125		141	0.2875		141	0.1225
142	0		142	0.0225		142	0		142	0.055		142	2.435		142	0.02125		142	0.115		142	0		142	3.615		142	0.195		142	0		142	0.49125		142	0.01625
143	0.125		143	0		143	0.0125		143	0.0375		143	2.53625		143	0.11		143	0.005		143	0.0375		143	0.4025		143	0.04		143	0		143	0.13375		143	0
144	0.9975		144	0.04		144	0.02		144	0.085		144	0.26		144	0.99		144	0.0875		144	0.2625		144	0		144	0		144	0		144	0.08875		144	0
145	1.9475		145	0.02		145	0.0725		145	0.04		145	0.03375		145	1.81625		145	0.0475		145	0.025		145	0.125		145	0.465		145	0.60125		145	0.03		145	0.09875
146	2.4375		146	0.2725		146	0.4875		146	0		146	0.32625		146	0.26375		146	0.045		146	0.015		146	0.245		146	0		146	2.08625		146	0.06375		146	0.0125
147	2.2575		147	0.065		147	3.4575		147	0.155		147	0.35125		147	0.805		147	0.08375		147	0		147	0.255		147	0.005		147	0.1175		147	0.41		147	0.0025
148	0.695		148	0.0525		148	5.32		148	0.7575		148	0		148	1.72375		148	2.175		148	0		148	1.87		148	0.31		148	0		148	0		148	0.035
149	1.95		149	0.0075		149	3.2775		149	2.665		149	0.02		149	0.07125		149	0.54625		149	0.0275		149	1.505		149	0.305		149	0		149	0		149	0.0725
150	2.7675		150	0		150	1.825		150	3.075		150	0		150	0.035		150	0.33375		150	0.0225		150	0.255		150	0.22		150	0		150	0.12125		150	0.13375
151	0.105		151	0.01		151	0.58		151	2.2725		151	0.02625		151	0.045		151	0.08625		151	0.34375		151	0		151	0.085		151	0.015		151	0		151	0.2525
152	0.015		152	0.325		152	0.0025		152	0.9675		152	0.0325		152	0.34625		152	0.03125		152	0.9425		152	0.025		152	0.08		152	0.0275		152	0.13375		152	1.655
153	0.0475		153	0.4925		153	0		153	0.2025		153	0.035		153	0.02		153	0.05875		153	0.29875		153	0.09		153	0.155		153	0		153	0.32625		153	0.58875
154	0		154	0.75		154	0		154	0		154	0.005		154	0.035		154	0.22125		154	0.045		154	0.07		154	0		154	0		154	0.17875		154	0.155
155	0.0275		155	1.04		155	0.1225		155	0		155	0		155	0.00875		155	1.08125		155	0.0025		155	0.005		155	0		155	0		155	0.16625		155	0.17875
156	0.34		156	0.055		156	0.79		156	0		156	0.0025		156	0.04875		156	1.03875		156	0.14625		156	0.05		156	0.29		156	0		156	0.03625		156	0
157	1.2775		157	0.0325		157	2.1125		157	0.055		157	0.01		157	0.09875		157	0.25125		157	0.10875		157	0		157	0.715		157	0.06		157	0.01875		157	0.01125
158	0.045		158	0.0275		158	1.8775		158	0.7575		158	0		158	0.00375		158	0.5475		158	0.4575		158	1.085		158	0.47		158	0.675		158	0.0875		158	0.01875
159	0.0875		159	0.035		159	0.27		159	1.8525		159	0		159	0		159	0.04625		159	0.97125		159	0		159	0.055		159	1.81		159	0.42625		159	0.025
160	0.3375		160	0.0425		160	0.0275		160	1.7775		160	0		160	0.02		160	0.03		160	0.92875		160	0.22		160	0.105		160	0.0325		160	0.18625		160	0.07375
161	0		161	0.06		161	0.0125		161	0.245		161	0.02		161	0.0325		161	0.56		161	0.05125		161	1.2		161	0.02		161	0.0475		161	0.00875		161	0.02375
162	0.0175		162	0.075		162	0.045		162	0.0575		162	0.02		162	0.00125		162	2.9075		162	0.02375		162	0.615		162	0.135		162	0.035		162	0.88625		162	0.1675
163	0.3025		163	0.085		163	0.005		163	0.0125		163	0.09		163	0.035		163	1.1275		163	0.0925		163	0.015		163	0.27		163	0.0175		163	3.05875		163	1.14625
164	1.68		164	0.0025		164	0		164	0.01		164	0.0075		164	0.01625		164	0.0825		164	0.63		164	0		164	0.01		164	0.2025		164	0.2025		164	0.0725
165	0.0725		165	0.0825		165	0.0225		165	0		165	0		165	0		165	0.0325		165	1.24875		165	0.12		165	0.665		165	0.845		165	0.23625		165	0.60875
166	0.94		166	0		166	0		166	0		166	0		166	0.0275		166	0.05		166	5.56125		166	0.01		166	0.4		166	0.2325		166	0.155		166	0.0875
167	0.085		167	0.1025		167	0.05		167	0		167	0.00375		167	0.025		167	0.01125		167	4.6725		167	0.045		167	0.145		167	0.205		167	0.00625		167	1.835
168	0.0125		168	0.8475		168	0.09		168	0.03		168	1.085		168	0.24		168	0.47625		168	0.4175		168	0.015		168	0		168	0.16		168	0.00375		168	0.38625
169	0.015		169	0		169	0.1775		169	0.07		169	0.12625		169	0.31125		169	2.9875		169	0.19		169	0.005		169	0.105		169	0.11		169	0		169	0.30375
170	0.0475		170	0.2225		170	0.3025		170	0.3275		170	0.03125		170	0.0925		170	0.225		170	0.00375		170	0.02		170	0.035		170	0.0225		170	0		170	0.5825
171	0.3975		171	0.075		171	0.9925		171	0.3775		171	0.0275		171	0.55375		171	0.1425		171	0.0125		171	0.01		171	0.13		171	0.0125		171	0		171	0.82875
172	1.03		172	0.055		172	0.025		172	0.775		172	0.01125		172	0.45625		172	0.0175		172	0.01875		172	0.055		172	0.0875		172	0.015		172	0		172	0.5275
173	0.1175		173	0.37		173	0.0675		173	0.95		173	0.17375		173	0.9375		173	0.1		173	0.1475		173	0.805		173	0.105		173	0.1975		173	0.015		173	0.25
174	0.0275		174	2.555		174	0.0375		174	0.31		174	0.1975		174	0.37625		174	0.00875		174	1.70875		174	0.085		174	0.06		174	0.105		174	0		174	0.0275
175	0.0575		175	3.12		175	0.03		175	0.2375		175	0.0125		175	0.13125		175	0.02		175	1.28125		175	0.085		175	0.0025		175	0		175	0		175	0.01375
176	0.0625		176	0.64625		176	0.2475		176	0.0125		176	0.01375		176	0.05375		176	0.0175		176	0.38		176	0.46		176	0.015		176	0.31		176	0		176	0.05875
177	0.84		177	0.925		177	2.2625		177	0.575		177	0		177	0.04375		177	0.155		177	0.0525		177	0.51		177	0.08		177	0.0425		177	0		177	0.02625
178	0.2625		178	0.26		178	2.71		178	0.0075		178	0		178	0.2075		178	1.385		178	0.0075		178	0.48		178	0.07		178	0.0225		178	0.14		178	0
179	0.0825		179	0.1025		179	0.8675		179	1.0725		179	0.00875		179	2.20375		179	1.515		179	0.00125		179	0.015		179	0.79		179	0.24		179	4.415		179	0.21625
180	0		180	0.17375		180	1.9575		180	1.5775		180	0.00375		180	1.43375		180	0.08625		180	0.04375		180	0.145		180	1.3425		180	1.0175		180	6.53		180	0.09125
181	0		181	0.37625		181	0.525		181	4.135		181	0.25125		181	0.24		181	0.03625		181	0.00375		181	0.095		181	0.9675		181	2.3625		181	0.675		181	0.17625
182	0		182	1.33375		182	0.0675		182	0.94		182	0.79375		182	0.01		182	0.025		182	0.05625		182	0.035		182	0.5925		182	1.935		182	0		182	2.01
183	0.175		183	1.95375		183	0		183	0.535		183	0.00625		183	0.00375		183	0.10625		183	0.22		183	0.23		183	1.6875		183	0.2175		183	0.39		183	0.5975
184	3.045		184	1.25875		184	0.0525		184	0.09		184	0.0175		184	0.2775		184	0.09125		184	0.4175		184	0.26		184	0.36		184	0.1325		184	0.0175		184	0.14375
185	1.1075		185	0.35875		185	0.395		185	0.035		185	0.17375		185	0.085		185	0.02875		185	0.235		185	0.735		185	0.1475		185	0		185	0.0025		185	0
186	4.56125		186	0.5225		186	0.545		186	0.0225		186	0.22375		186	0		186	0		186	0		186	3.875		186	0.035		186	0.0075		186	0		186	0.21375
187	4.1425		187	0.39375		187	0.3375		187	0.5675		187	0.03125		187	1.26375		187	0		187	0.05375		187	2.35		187	0.045		187	0.11875		187	0		187	2.295
188	1.67		188	0.17125		188	0.025		188	0.8475		188	0.53375		188	1.53125		188	0		188	0.395		188	0.38		188	0		188	0.00625		188	0		188	1.175
189	0.19375		189	0.0575		189	0.1525		189	0.2675		189	0.10625		189	0.04		189	0.5225		189	0.09375		189	0.1		189	0.12		189	1.5775		189	0.05		189	0.28625
190	0.065		190	0.07375		190	0.26625		190	0.04		190	0.10625		190	0.70125		190	0.09		190	0.01625		190	0.16		190	0.0075		190	0.23875		190	0		190	0.4425
191	0.05375		191	0.1975		191	0.1075		191	0.145		191	0.03875		191	0.585		191	1.08125		191	0.06		191	0.27		191	0		191	0.0725		191	0		191	0.195
192	0.405		192	0.08		192	0.05875		192	0.425		192	0.03125		192	0.10375		192	0.00875		192	0.34875		192	0.1775		192	0.6975		192	0.05125		192	0		192	0.0425
193	1.85625		193	0.055		193	0.03625		193	0.2325		193	0.01375		193	0.00625		193	0.02		193	2.45625		193	0.255		193	3.905		193	0		193	0.0125		193	0.0225
194	1.49875		194	0.01625		194	0.0175		194	0.14125		194	0.00375		194	0.01125		194	0.02875		194	0.1125		194	0.1475		194	0.655		194	0		194	0.0025		194	0
195	1.175		195	0.02		195	0.005		195	0.08125		195	0.4775		195	0		195	0.015		195	0.04125		195	0.2		195	0.1325		195	0.0025		195	0.67		195	0.145
196	0.4625		196	0.15875		196	0.0225		196	0.0575		196	1.84		196	0.235		196	0.095		196	0.04		196	0.3775		196	0.6775		196	0		196	0.1775		196	0
197	0.19125		197	0.6425		197	0.00375		197	0.01875		197	0.3		197	0.025		197	0.06125		197	0.085		197	0.3875		197	0.6275		197	0		197	0		197	0.0125
198	0.37		198	0.52		198	0		198	0.03		198	0.6625		198	2.02625		198	0.3525		198	0		198	1.1		198	0.4175		198	0		198	0.015		198	0.025
199	0.41375		199	0.2475		199	0.045		199	0.0275		199	1.47875		199	1.29		199	4.29875		199	0.0075		199	3.9275		199	1.24		199	0		199	0.2225		199	0.0225
200	0.04625		200	0.15375		200	0.0675		200	0.00625		200	2.0075		200	0.9525		200	0.41875		200	0.005		200	7.0425		200	0.7825		200	0.095		200	0		200	0
201	0.6825		201	0.48625		201	0.04375		201	0.02		201	0.57125		201	1.35125		201	0.42625		201	0.01125		201	0.4175		201	0.0725		201	0.385		201	0.0425		201	0.0075
202	2.8375		202	0.31375		202	0.03625		202	0.16375		202	0.03		202	1.00375		202	0.09		202	0.0425		202	0		202	0.2		202	1.1975		202	0.01		202	0.0025
203	1.92375		203	0.4225		203	0.23		203	0.10875		203	0.0725		203	0.73625		203	0.10875		203	0.14625		203	0.17		203	0.0225		203	0.01125		203	0.025		203	0.3225
204	0.31375		204	0.0425		204	1.57		204	0.0375		204	0.95		204	1.395		204	0.0325		204	0.35625		204	1.185		204	0.4125		204	0.3575		204	0.9875		204	2.5775
205	0.6925		205	0.32625		205	0.94125		205	0.2025		205	0.1125		205	0.80625		205	0.08375		205	7.05		205	2.945		205	0.17		205	0.1175		205	0.7125		205	2.09
206	1.22625		206	1.28125		206	0.45625		206	0.945		206	0.0025		206	0.36375		206	0.4125		206	0.89875		206	4.3125		206	1.175		206	0		206	0.1775		206	0.1125
207	0.4125		207	0.235		207	0.30625		207	0.5		207	0.09125		207	0.02875		207	3.01125		207	0.60125		207	3.9325		207	1.1175		207	0		207	0.0275		207	0.1875
208	0.255		208	0.09		208	0.0075		208	0.27875		208	0.26		208	0.0075		208	0.69125		208	0.12875		208	0.775		208	0.005		208	0.13375		208	0		208	1.115
209	0.0725		209	0.04625		209	0.155		209	0.19625		209	2.4875		209	0.005		209	1.52875		209	0.0925		209	0.085		209	0.0375		209	0.7		209	0.055		209	1.97
210	0.48125		210	0.07625		210	0.10375		210	0		210	1.49		210	0.14625		210	0.595		210	0.0325		210	0.1625		210	0.0125		210	3.86375		210	0.4825		210	0.065
211	0.04625		211	0.215		211	0.35125		211	0.3525		211	0.24125		211	0.2425		211	0.205		211	0.1075		211	0.0725		211	0.0325		211	0.0725		211	0.67		211	0.015
212	0		212	0.32375		212	0.67125		212	0.1375		212	0.09375		212	0.0875		212	0.045		212	0.4275		212	0.18		212	0.0275		212	0.16875		212	2.14		212	0.01
213	0		213	1.3075		213	0.1825		213	0.27625		213	0.025		213	0.06625		213	0.24375		213	3.59125		213	0.2375		213	0.1275		213	0.1525		213	0.045		213	0.145
214	0.0575		214	1.06875		214	0.865		214	1.18625		214	0.0329167		214	0.72		214	0.9425		214	0.49875		214	0.4425		214	0.815		214	0.435		214	0		214	0.0275
215	0		215	0.125		215	1.55875		215	0.11875		215	0.00875		215	1.62375		215	0.6225		215	4.015		215	0.3775		215	2.4025		215	0.71875		215	0.14		215	0.4625
216	0.6		216	0.0875		216	0.65375		216	0.4925		216	0.0625		216	5.55		216	0.07375		216	0.40375		216	0		216	0.39		216	0.0175		216	0.87125		216	0.3625
217	3.58125		217	0.08125		217	0.2575		217	1.22125		217	0.03125		217	0.095		217	0.1075		217	0.2375		217	0		217	0.2325		217	0.02375		217	1.56125		217	0.1
218	0.49875		218	0.0225		218	0.0375		218	1.03375		218	0.0675		218	0.08		218	0.0825		218	0.52625		218	0		218	0.14		218	0		218	1.445		218	0.205
219	0.02875		219	0.19625		219	0.07625		219	0.38875		219	0.0725		219	0.3125		219	0.13875		219	0.11125		219	0.1125		219	0.1625		219	0.01125		219	0.3075		219	1.3925
220	0.14375		220	0.53125		220	0.7825		220	0.08		220	0.0375		220	0.1775		220	0.15375		220	0.075		220	0.4225		220	0.12		220	0.27625		220	0.44375		220	0.3675
221	0.67		221	0.2425		221	0.04375		221	0.055		221	0		221	0.0325		221	0.01125		221	0.03875		221	4.11		221	0		221	0.14125		221	0.08875		221	0.33
222	0.11		222	1.1225		222	0.06875		222	0.63125		222	0		222	0.0125		222	0.005		222	0.03		222	0.5575		222	0.0375		222	0.20875		222	0.11125		222	0.055
223	0.1225		223	0.3		223	0.155		223	0.0275		223	0.1825		223	0		223	0.0525		223	0.0025		223	0.2475		223	0.005		223	0.94		223	0.2475		223	0.635
224	0.2975		224	0.04375		224	0.185		224	0.075		224	0.2075		224	0.4325		224	0		224	0.02375		224	0.245		224	0.0275		224	0.1525		224	0.35875		224	0.195
225	0.5825		225	0.01375		225	0.20125		225	0.34875		225	0.4175		225	1.945		225	0		225	0.11375		225	0.0925		225	0.1775		225	0.01625		225	0.25625		225	2.255
226	0.065		226	0.0375		226	0.125		226	0.56		226	0.3275		226	0.2525		226	0		226	0.0675		226	0.0125		226	0.275		226	0		226	0.325		226	0.1375
227	0		227	0.00125		227	0.02		227	0.13125		227	0.075		227	0.0575		227	0.00125		227	0.33875		227	0.2675		227	1.0475		227	0.0175		227	0.6425		227	0.0175
228	0.00875		228	0.03375		228	0.45375		228	0.57125		228	0.045		228	0.0075		228	0.00125		228	0.6975		228	0.2625		228	1.2025		228	0.045		228	0.875		228	0.1325
229	0.06125		229	0.08		229	0.45		229	0.115		229	0.0175		229	0.0075		229	0.08625		229	0.01625		229	0.035		229	0.3225		229	0		229	0.75875		229	1.3425
230	0.025		230	0.095		230	0.21375		230	0.14875		230	0.515		230	0.07		230	0.015		230	0.0225		230	0.0125		230	0.01		230	0.01875		230	1.87		230	0.595
231	0.3825		231	0.00375		231	0.41625		231	0.32		231	0.2075		231	0.545		231	0.0075		231	0.0325		231	0.3925		231	0		231	0.00375		231	7.79375		231	0.1675
232	0.0875		232	0.135		232	0.36125		232	0.06375		232	0.075		232	0.025		232	0.005		232	0.005		232	0.3175		232	0.0375		232	0.01125		232	0.69625		232	0
233	0.53625		233	0.61875		233	1.95375		233	0.23625		233	2.3625		233	0		233	0.01875		233	0.07375		233	0.0975		233	0.0375		233	0.00125		233	0.29125		233	0.0825
234	1.07875		234	2.44		234	0.27625		234	0.035		234	0.18		234	0.025		234	0.2675		234	0.07875		234	0.0475		234	0.03		234	0		234	0.0575		234	0.0225
235	0.0875		235	0.16625		235	0.1225		235	0.01375		235	0.495		235	0.02		235	0.1925		235	0.22625		235	0.0325		235	0.1275		235	0.0325		235	0.1425		235	0
236	0.25875		236	0.14375		236	0.01375		236	0.0275		236	0		236	0		236	1.3425		236	0.03625		236	0.38		236	0.1175		236	0.035		236	0.05875		236	0.09
237	0.31		237	0.63875		237	0.1275		237	0.00375		237	0.1675		237	0.3325		237	3.575		237	0.0025		237	0.6875		237	0.265		237	0.07125		237	0.29375		237	0.17
238	0.66125		238	0.06125		238	0.87375		238	0.03125		238	2.6675		238	0.44		238	0.85875		238	0.0075		238	0.7575		238	1.2625		238	0		238	1.0475		238	0.335
239	0.07		239	0.17875		239	0.44		239	1.0275		239	0.4975		239	0.49		239	0.22375		239	0.0325		239	0		239	0.43		239	0		239	1.38875		239	0.01
240	0.03375		240	0.1275		240	1.30125		240	0.04		240	0.0825		240	0.025		240	0.21875		240	0.3325		240	0		240	0.1125		240	0.29125		240	0.82125		240	0
241	0.0125		241	0.03625		241	1.0975		241	0.69875		241	0.03		241	0.815		241	0.2325		241	1.765		241	0.05		241	0.17		241	0.23625		241	2.93		241	0
242	0.01125		242	0		242	0.32		242	0.2525		242	0.7575		242	1.4875		242	0.075		242	0.285		242	0.0125		242	0.055		242	0.22		242	1.64125		242	0.23
243	0.02125		243	0		243	0.67		243	0.07125		243	1.0525		243	1.5		243	0.50875		243	0.11375		243	0		243	0.035		243	0		243	1.66375		243	1.9975
244	0.14875		244	0		244	0.35625		244	0.55625		244	0.165		244	0.32		244	0.6375		244	0.05625		244	0.695		244	0.2		244	0.04375		244	2.22375		244	0.065
245	0.02		245	0.105		245	0.59		245	0.3975		245	1.505		245	0.02		245	0.14		245	0.03		245	0.41		245	0.3975		245	0.0925		245	0.48375		245	0.175
246	0		246	0.04875		246	0.3325		246	0.74		246	2.435		246	0.06		246	0.015		246	0.1525		246	0.17		246	0.4075		246	0.01625		246	1.825		246	0.0825
247	0.01125		247	0.01625		247	0.02625		247	0.29		247	0.19		247	1.475		247	0.38125		247	1.8575		247	0.305		247	0.0875		247	0		247	1.31		247	0.175
248	0.02625		248	0.02		248	0.0825		248	0.01875		248	0.01		248	1.1575		248	0.3925		248	0.71375		248	1.995		248	0		248	0.00625		248	1.77375		248	0.4725
249	0.0625		249	0		249	0.265		249	0.15375		249	0.06		249	0.07		249	0.25		249	0.2725		249	0.9725		249	0.2475		249	0.005		249	0.08		249	1.7125
250	0.0525		250	0		250	0.48		250	0.25125		250	0.085		250	0.095		250	0.195		250	0.01375		250	0.06		250	0.2525		250	0.07125		250	0.08125		250	0.06375
251	0.17375		251	0.38875		251	0.2125		251	0.53125		251	0.0175		251	0.0025		251	3.1675		251	0.13125		251	0.015		251	0.015		251	0.00125		251	0.18125		251	0.035
252	0.1		252	0.06375		252	0.195		252	0.2675		252	0.0175		252	0.015		252	0.155		252	0.32625		252	0.28		252	0		252	0.26		252	0.92375		252	0.22625
253	0.23625		253	0.98375		253	0.05625		253	0.25125		253	0.0775		253	0.0075		253	0.015		253	1.68125		253	0.475		253	0		253	4.96625		253	0.4525		253	0.06125
254	0.1475		254	0.30875		254	0.1575		254	0.03375		254	0.0975		254	0		254	0.0275		254	1.96375		254	0		254	0		254	0.16125		254	0.05375		254	0.09125
255	0.1325		255	0.08125		255	0.98625		255	1.30125					255	0.045		255	1.625		255	0.38875		255	0.0675		255	0.0675		255	0.2575		255	0.215		255	0.11375
256	0.24875		256	0.0025		256	0.1325		256	2.64					256	0.03		256	0.2675		256	0.18625		256	0.3925		256	0.09		256	0.11125		256	0.0075		256	0.095
257	0.06125		257	0.01125		257	1.495		257	0.4625								257	0.7725		257	0.08		257	0.1725		257	0.0575		257	0.03625		257	0.0125		257	0.13
258	0.1775		258	0		258	1.35125		258	1.865								258	2.965		258	0.18625		258	0.3575		258	0.9075		258	0.0925		258	0.02625		258	0.08
259	0.13375		259	0.0525		259	0.335		259	1.1175								259	0.095		259	1.05		259	0.01		259	1.3325		259	0.01125		259	0.485		259	0.5775
260	0.0125		260	0.3825		260	0.1625		260	0.21375								260	0.015		260	0.49		260	0.1425		260	1.6975		260	0.41		260	0.2025		260	0.655
261	0.08875		261	4.93875		261	0.34625		261	0.0775								261	0.0825		261	0.1025		261	0.0025		261	0.2725		261	3.06		261	0.0825		261	0.57375
262	0.0625		262	0.645		262	0.385		262	0.1125								262	0.02		262	0.0125		262	0.04		262	0.24		262	0.5575		262	0.09875		262	1.42375
263	0.15625		263	0.24		263	0		263	0.18375								263	0.0375		263	0.03125		263	0.1225		263	0.115		263	3.53		263	0.0275		263	0.92875
264	0.135		264	1.99625		264	0.30125		264	0								264	0.025		264	0.02375		264	0.49		264	0.17		264	0.20875		264	0.00375		264	0.195
265	0.1275		265	2.61375		265	4.6325		265	0.4575								265	0		265	0.5875		265	6.5875		265	0.41		265	0.3175		265	0.02125		265	0.08625
266	0.0525		266	0.70125		266	0.2875		266	4.6575								266	0.0075		266	1.46		266	1.055		266	2.395		266	0.015		266	0.23375		266	0.16375
267	0.05625		267	1.27		267	0.26875		267	0.225								267	0.0025		267	4.78625		267	0.76		267	0.5925		267	0		267	0.19875		267	0.05875
268	0.00125		268	0.82625		268	2.2		268	0.2275								268	0		268	0.675		268	0.1225		268	2.0075		268	0.09		268	0.60125		268	0.03625
269	0.0025		269	2.02625		269	9.455		269	2.04375								269	0.015		269	4.555		269	0.025		269	0.175		269	0.09125		269	0.16375		269	0.155
270	0.00125		270	0.06625		270	1.12625		270	11.9812								270	0.0125		270	0.26		270	0.05		270	0.27		270	0.04625		270	0.13125		270	0.64875
271	0.055		271	0.04375		271	1.56875		271	0.9425								271	0.055		271	0.285		271	0.1425		271	0.0325		271	1.45875		271	0.1375		271	0.085
272	0.06		272	0.035		272	0.88875		272	0.9575								272	0.0325		272	0.525		272	0.7025		272	0.1525		272	1.33625		272	0.2125		272	0.0275
273	0.01375		273	0.09375		273	1.10125		273	0.86125								273	0.045		273	0.0525		273	4.1825		273	0.185		273	0.04875		273	1.1875		273	0.05625
274	0.07875		274	0.1825		274	0.0575		274	1.35								274	0.0375		274	0.0075		274	0.935		274	0.2425		274	0.05125		274	1.21875		274	0.17625
275	0.3225		275	0.10625		275	0.075		275	0.15375								275	0.07		275	0.0475		275	5.4075		275	0.3825		275	0.09125		275	0.42875		275	0.39625
276	0.3025		276	0.01375		276	0.17375		276	0.16875								276	0.1		276	0.0025		276	0.49		276	2.1725		276	0		276	0.4575		276	0.515
277	1.28625		277	0.09625		277	0.2225		277	0.16625								277	0.035		277	0.0675		277	0.185		277	0.3		277	0		277	0.0925		277	0.37875
278	0.3675		278	0.015		278	0.20375		278	0.32125								278	0.0025		278	0.0125		278	0.32		278	0.015		278	0.315		278	0.28125		278	0.06875
279	0.10125		279	0.10625		279	0.005		279	0.28625								279	0.26		279	0		279	0.4475		279	0.0125		279	5.84875		279	1.19375		279	0.055
280	0.02		280	0.21		280	0.01875		280	0.00375								280	2.6375		280	0.0075		280	0.255		280	0.3675		280	0.255		280	0.37875		280	0.25
281	0		281	0.30625		281	0.03875		281	0.01125								281	3.18		281	0.0425		281	0.1575		281	0.1125		281	0.10375		281	0.1625		281	0.42
282	0.00375		282	0.95125		282	0		282	0.01875								282	3.45		282	0.2075		282	0.06		282	0		282	0.02125		282	0.27		282	0.3275
283	0.0225		283	0.8025		283	0.04125		283	0.0125								283	2.14		283	0.05		283	0		283	0.255		283	0.00625		283	0.1125		283	0.1
284	0.32375		284	0.425		284	0.27		284	0.0075								284	2.845		284	0.065		284	0		284	2.7275		284	0.02625		284	0.126667		284	0.2275
285	4.23125		285	2.34625		285	0.99		285	0								285	0.275		285	0.0875		285	0.085		285	0.1475		285	0.05875		285	0.4975		285	0.8
286	0.19		286	4.94625		286	1.5525		286	0								286	0.0575		286	0.11		286	0.0625		286	0.09		286	0.0675		286	1.1225		286	0.0025
287	0.02875		287	0.84125		287	0.59375		287	0.00875								287	0.0425		287	0.135		287	0.06		287	0.165		287	0.045		287	0.0425		287	0.0575
288	1.13375		288	0.2875		288	0.24625		288	0.04375								288	0.255		288	0.0275		288	0.3175		288	0.7025		288	0.0125		288	0.0075		288	0.0275
289	5.82875		289	0.31875		289	0.035		289	0.665								289	0.1525		289	0.03		289	0.115		289	0.99		289	0		289	0.4175		289	0.095
290	0.77125		290	0.12375		290	0.02625		290	0.3475								290	0		290	0.2125		290	0.145		290	1.34		290	0.065		290	0.34		290	0.2875
291	0.895		291	0.25		291	0		291	0.02375								291	0.2925		291	2.0375		291	0.0525		291	0.06		291	1.835		291	0.9125		291	0.8675
292	1.59625		292	1.105		292	0.0025		292	0								292	0.0275		292	4.0575		292	0		292	0.0275		292	1.52125		292	3.5575		292	0.0925
293	2.23875		293	0.675		293	1.16375		293	0.0025								293	0.0075		293	6.005		293	0.0525		293	0.775		293	0.5625		293	0.4525		293	0.11
294	0.43125		294	0.08625		294	0.1375		294	0.1925								294	0.06		294	2.8475		294	0.475		294	0.335		294	0.11375		294	0.1925		294	0.0975
295	0.04875		295	0.02625		295	0.01125		295	0.0075											295	1.6675		295	5.5025		295	0.215		295	1.12375		295	0.01		295	0.2925
296	0.015		296	0.085		296	0.26		296	0.02875											296	0.365		296	0.2		296	0		296	3.6875		296	0		296	0.0125
297	0.22375		297	0.605		297	0.37875		297	0.58375											297	0.0525		297	0		297	0.23		297	0.5475		297	0.0775		297	0.33
298	0.1025		298	0.07		298	0.635		298	0.47125											298	0		298	0.0375		298	0.63		298	0.29		298	0.02		298	1.205
299	0.01125		299	0.1175		299	0.02125		299	0.5625											299	0		299	0.02		299	0.6025		299	0.27375		299	0.035		299	0.375
300	0		300	0.32		300	0		300	0.005											300	0.1375		300	0.1375		300	0.2375		300	1.08875		300	0.01		300	0.42
301	0.01625		301	0.02125		301	0.275		301	0.00375											301	2.885		301	0.0875		301	1.3925		301	1.50375		301	0.0125		301	0.1675
302	0.12875		302	0.02125		302	0.7375		302	0.19375											302	0.27		302	0.4275		302	0.115		302	0.1025		302	0		302	0.4825
303	0.075		303	0.66375		303	0.69875		303	0.54375											303	0.0775		303	0.3925		303	0.035		303	0.20875		303	0.0125		303	1.325
304	0.6875		304	0.49125		304	0.0675		304	0.59625											304	0		304	0.6525		304	0.3275		304	0.88375		304	0		304	0.415
305	0.1275		305	0.025		305	0.045		305	0											305	0.005		305	3.5575		305	1.355		305	0.9425		305	0.0025		305	0.1525
306	0.73625		306	0.02		306	0.26		306	0.015											306	0.1625		306	0.84		306	1.3475		306	0.12125		306	0		306	0.08
307	0.6625		307	0.245		307	0.48375		307	0.2475														307	0.99		307	0.5625		307	0.12		307	0.0425		307	0.28
308	0.29875		308	1.4725		308	0.15125		308	0.7025														308	0.4275		308	0.465		308	0.645		308	0.015		308	0.0975
309	0.14875		309	0.16875		309	0.05		309	0.86375														309	0.2		309	0.945		309	0.07625		309	0.0375		309	0.1075
310	0.46875		310	0.01625		310	0		310	0.17														310	0.4		310	1.2425		310	0.14		310	0.115		310	0.2775
311	1.0625		311	0.015		311	0		311	0.0025														311	0.1025		311	0.32		311	4.69125		311	0.025		311	0
312	0.35875		312	0.0125		312	0.025		312	0.00125														312	0.23		312	0.1475		312	1.20125		312	0		312	0.4475
313	0.095		313	0.0175		313	0.40875		313	0.02375														313	1.0925		313	0.365		313	0.145		313	0.34		313	2.3525
314	0.0125		314	0.02		314	0.015		314	0.01875														314	1.0275		314	0.295		314	0.11125		314	6.02		314	0.255
315	0.075		315	0.0025		315	0.05375		315	0.00375														315	0.4225		315	0.295		315	0.68375		315	2.5375		315	0.4425
316	0.24375		316	0.01		316	0.08875		316	0.17875														316	0.1125		316	2.78		316	0.18375		316	4.0725		316	0.1825
317	0.6625		317	0		317	0.02375		317	0.48375														317	0.075		317	0.645		317	0.43		317	2.52		317	0.805
318	0.8925		318	0.1625		318	0.00875		318	0.04625														318	0.14		318	0.02		318	0.41375		318	6.9075		318	0.325
319	0.51375		319	3.165		319	0.04125		319	0.01375														319	0.0525		319	0.125		319	0.2925		319	0.8925		319	0.05
320	1.765		320	1.6475		320	0		320	0.04625														320	0.005		320	0.2		320	0.0525		320	0.16		320	0
321	2.55625		321	0.2475		321	0.03625		321	0.005														321	0.0025		321	0.215		321	0.125		321	0.005		321	0.0575
322	0.3425		322	0.1625		322	0.085		322	0.06875														322	0.0525		322	0.105		322	0.04		322	0		322	0.2975
323	0.05		323	0.505		323	0.56875		323	0.115														323	0		323	0.06		323	0.115		323	0.285		323	0.0975
324	0.4625		324	0.455		324	0.015		324	0.70625														324	0.1225		324	0.05		324	0.07875		324	0.2		324	0.085
325	0.3025		325	0.01		325	0.01125		325	0.0375														325	0.0375		325	0.04		325	0.025		325	0.02		325	0.1875
326	0.58125		326	0.2025		326	0.02375		326	0.01875														326	0.24		326	0.04		326	0.135		326	0.005		326	0.105
327	0.765		327	2.4275		327	0.06		327	0.08625														327	0.0775		327	0.01		327	0.29		327	0.005		327	0.015
328	0.755		328	0.3275		328	0.21		328	0.08375														328	0.06		328	0.025		328	3.325		328	0.0725		328	0.0025
329	0.13375		329	0.0025		329	2.49625		329	0.10125														329	0.17		329	0.03		329	0.0775					329	0.4725
330	0.0845833		330	0		330	1.08		330	0.25625														330	0.0475		330	0		330	0					330	1.0225
331	0.0783333		331	0		331	0.64625		331	1.385														331	0.4125		331	0.295		331	0.03					331	0.18
332	0.13875		332	0		332	1.32375		332	1.03														332	0.3125		332	0.085		332	0.3775					332	0.0775
333	0.26625		333	0		333	0.29375		333	0.5375														333	0.415		333	1.375		333	0.895					333	0.565
334	0.14		334	0.06		334	0.01625		334	0.2075														334	1.53		334	0		334	1.6475					334	0.1175
335	0.16		335	0.0275		335	0.015		335	0.04125														335	1.6075		335	0		335	0.25					335	0.4375
336	0.1275		336	0		336	0.0075		336	0.0375														336	0.735		336	0		336	0.0575					336	0.075
337	0.09		337	0		337	0.075		337	0.0225														337	0.505		337	0.09		337	0					337	0.0275
338	0.065		338	0.03		338	0.00875		338	0.04875														338	1.625		338	0.26		338	0					338	0.095
339	0		339	0.2525		339	0.045		339	0.01375														339	0.61		339	0.92		339	0					339	0.025
340	0		340	0.07		340	0.04875		340	0.025														340	0.12		340	0.04		340	0.09					340	0.395
341	0.085		341	0.0025		341	0.035		341	0.03875														341	0.78		341	0.02		341	0.065					341	2.065
342	0.0075		342	0		342	0.00625		342	0.085														342	0.37		342	0.025		342	0.2					342	2.8275
343	0.01		343	0.0075		343	0		343	0.0025														343	0.055		343	0.165		343	0.1075
344	0.0775		344	0.01		344	0.005		344	0.025														344	0		344	0		344	0.105
345	0.2425		345	0.05		345	0.0625		345	0.3675														345	0		345	0.01		345	0.03
346	0.715		346	0.005		346	0.22875		346	0.33														346	0.01		346	0		346	0.0175
347	0.015		347	0.0325		347	0.37375		347	1.55625														347	0.125		347	0.13		347	0.05
348	0		348	0.06		348	0.9875		348	0.9025														348	0		348	0.04		348	0.0425
349	0.2125					349	0.26		349	0.11														349	0		349	0.03		349	0.125
350	1.935					350	0.085		350	0.14875														350	0.13		350	0.005		350	1.33
351	0.3925					351	0.26625		351	0.0425														351	0		351	0		351	0.4875
352	1.7225					352	1.41875		352	0.25375														352	0		352	0.085		352	0.2425
353	0.185					353	1.39		353	0.08625														353	1.05		353	0.225		353	0.0925
354	0.3325					354	0.41125		354	0.025														354	0.085		354	0.92		354	0.105
355	2.36					355	0.5825		355	0.04625														355	0.505		355	0.635		355	1.6075
356	2.6475					356	0.3625		356	0.11625														356	0.145		356	0.245		356	6.045
357	1.615					357	0.00375		357	0.01625														357	0.01		357	0.05		357	3.695
358	0.1575					358	0.0125		358	0.02375														358	0.3		358	0.24		358	0.2775
359	0.72					359	0.35875		359	0.33625														359	2.225		359	0		359	0.065
360	0.76					360	0.83		360	0.8875														360	1.135		360	0.445		360	0.1725
361	2.075																							361	2.37		361	0		361	0.0225
362	0.0575																							362	0.31		362	0		362	0.255
363	0.035																							363	0.87		363	0.055		363	0.985
364	1.7525																							364	5.54		364	0
365	3.485																							365	1.735		365	0.155
366	1.8																							366	0.025		366	0.63
367	0.1425																							367	0
368	0.055																							368	0.1
369	1.855																							369	3.625
370	0.47
